# Supplementary material for: Post-COVID depression and its multiple factors, does Favipiravir have a protective effect? A longitudinal study of indonesia COVID-19 patients
Source: PLoS One. 2022 Dec 30;17(12):e0279184. doi: 10.1371/journal.pone.0279184 (PMC9803217; doi:10.1371/journal.pone.0279184)
Supplement: S1 File — (XLSX) [file pone.0279184.s001.xlsx]

## Sheet: Baseline
Supplementary Table 1. Baseline data (Table 1 and Table 2 On Manuscript)
Variables	Subset	No Favipiravir (%)	Favipiravir (%)	p value
Sex	Female	228 (53.6)	197 (46.4)	0.018
	Male	128 (44.6)	159 (55.4)
Occupation	Non Medical Personel	262 (52.2)	240 (47.8)	0.071
	Medical Personel	94 (44.8)	116 (55.2)
Education Level	up to Diploma	182 (49.6)	185 (50.4)	0.822
	Bachelor Degree and Graduate Level	174 (50.4)	171 (49.6)
Island	Sumatera	50 (43.1)	66 (56.9)	<0.001
The proportion of cases is following the true prevalence of COVID	Jawa	148 (62.2)	90 (37.8)
	Bali and Lesser Sunda	23 (41.1)	33 (58.9)
	Kalimantan	69 (43.9)	88 (56.1)
	Sulawesi	61 (47.7)	67 (52.3)
	Maluku and Papua	5 (29.4)	12 (70.6)
Type of living area	Rural Area	90 (48.6)	95 (51.4)	0.754
	Urban not capital	94 (48.7)	99 (51.3)
	Capital area	172 (51.5)	162 (48.5)
Do you live alone or with someone else Prior of getting infected?	With family, Colleagues, or relatives	242 (54.0)	206 (46.0)	0.005
	Alone	114 (43.2)	150 (56.8)
Social Activity (Work and study)	Shifted to Home-based activities	180 (56.3)	140 (43.8)	0.003
	Outside home most of the time	176 (44.9)	216 (55.1)
Covered by Health Insurance	National Health Insurance	180 (51.5)	177 (48.5)	0.41
	Private Insurance	75 (45.5)	90 (54.5)
	No Insurance or inactive	93 (51.1)	89 (48.9)
Age	Mean ± Std Deviation	31.02 ± 9.99	33.66 ± 10.18	<0.001
BMI	Mean ± Std Deviation	23.73 ± 4.60	23.88 ± 4.92	0.172
Hypertension	No/Unknown	334 (50.5)	327 (49.5)	0.437
	Yes, controlled	12 (38.7)	19 (61.3)
	Yes, uncontrolled	10 (50.0)	10 (50.0)
Diabetes Mellitus	No/Unknown	341 (49.8)	344 (50.2)	0.1
	Yes, controlled	11 (73.3)	4 (26.7)
	Yes, uncontrolled	4 (33.3)	8 (66.7)
Asthma	No/Unknown	338 (49.4)	346 (50.6)	0.089^
	Yes, controlled	14 (58.3)	10 (41.7)
	Yes, uncontrolled	4 (100)	0 (0)
HIV	No/Unknown	355 (49.9)	356 (50.1)	1.000^
	Yes, controlled (undetectable)	1 (100)	0 (0)
COPD	No/Unknown	352 (49.9)	353 (50.1)	1.000^
	Yes, controlled	3 (50)	3 (50)
	Yes, uncontrolled	1 (100)	0 (0)
Cancer/Malignancy	No / Unknown	353 (49.8)	356 (50.2)	0.249^
	Yes	3 (100)	0 (0)
Dyspepsia Syndrome	No / Unknown	213 (51)	205 (49)	0.543
	Yes	81 (47.1)	91 (52.9)
Hypersensitivity/Allergy	No / Unknown	292 (47.6)	322 (52.4)	0.001
	Yes	64 (65.3)	34 (34.7)
Heart Disease	No / Unknown	350 (49.9)	352 (50.1)	0.524
	Yes	6 (60)	4 (40)
Stroke	No / Unknown	355 (50)	355 (50)	1.000^
	Yes	1 (50)	1 (50)
Mental Health Disorder	No / Unknown	343 (49.7)	347 (50.3)	0.386
	Yes	13 (59.1)	9 (40.9)
Autoimmune Disease	No / Unknown	354 (50.2)	351 (49.8)	0.451^
	Yes	2 (28.6)	5 (71.4)
Kidney Disease	No / Unknown	353 (49.8)	356 (50.2)	0.249^
	Yes	3 (100)	0 (0)
Liver Disease	No / Unknown	353 (49.9)	355 (50.1)	0.624^
	Yes	3 (75)	1 (25)
Gastrointestinal Bleeding	No / Unknown	355 (50.1)	354 (49.9)	1.000^
	Yes	1 (33.3)	2 (66.7)
Smoking Status	Never	326 (50.4)	321 (49.6)	0.515
	Ever/Currently Smoking	30 (46.2)	35 (53.8)
drink alcohol at least 3 months prior to diagnosis?	No	331 (49.3)	341 (50.7)	0.104
	Yes	25 (62.5)	15 (37.5)
Frequency of doing moderate exercise in a week prior to diagnosis	>3 times per week	39 (58.2)	28 (41.8)	0.277
	2-3 times per week	49 (45.8)	58 (54.2)
	1 or less per week	268 (49.8)	270 (50.2)
Infected more than 14 days after receiveing second dose of vaccine?	No	252 (47.5)	278 (52.5)	0.508
	Yes	104 (57.1)	78 (42.9)
Variables	Subset	No Favipiravir (%)	Favipiravir (%)	p value
Fever	Mean ± Std Deviation	1.94 ± 1.67	2.26 ± 1.13	<0.001
Cough	Mean ± Std Deviation	2.79 ± 3.15	3.47 ± 2.55	<0.001
Shortness of Breath	Mean ± Std Deviation	1.10 ± 1.53	1.42 ± 1.12	<0.001
Myalgia and Fatigue	Mean ± Std Deviation	1.69 ± 1.91	2.02 ± 1.42	<0.001
Headache	Mean ± Std Deviation	1.77 ± 1.95	2.11 ± 1.46	<0.001
Anosmia/Loss of Smell	Mean ± Std Deviation	2.12 ± 2.68	2.15 ± 1.66	<0.001
Ageusia/Loss of Taste	Mean ± Std Deviation	1.70 ± 2.32	1.79 ± 1.51	<0.001
Diarrhea	Mean ± Std Deviation	0.55 ± 0.98	0.61 ± 0.83	0.03
Runny Nose	Mean ± Std Deviation	1.10 ± 1.72	1.04 ± 1.10	0.015
Insomnia	Mean ± Std Deviation	1.79 ± 2.08	2.35 ± 1.922	<0.001
Days of treatment	Mean ± Std Deviation	14.20 ± 4.79	15.34 ± 3.48	<0.001
In your first COVID episode, did you receive antipyretic?	No Fever	43 (86)	7 (14)	<0.001
	<24 hours after the fever appear	165 (44.6)	205 (55.4)
	24-72 hours after the fever appear	60 (46.9)	68 (53.1)
	>72 hours after the fever appear	18 (51.4)	17 (48.6)
	Not receiving any treatment	34 (47.2)	38 (52.8)
In your first COVID episode, did you receive azithromycin after diagnosis	<24 hours	82 (35.8)	147 (64.2)	<0.001
	24-72 hours	75 (37.7)	124 (62.3)
	>72 hours	42 (45.2)	51 (54.8)
	Not receiving any treatment	157 (82.2)	34 (17.8)
In your first COVID episode, did you receive any antiinflammation after diagnosis	<24 hours	61 (37.0)	104 (63.0)	<0.001
	24-72 hours	28 (37.3)	47 (62.7)
	>72 hours	21 (51.2)	20 (48.8)
	Not receiving any treatment	246 (57.1)	185 (42.9)
In your first COVID episode, did you receive any medicine for cough relieve after diagnosis?	<24 hours	109 (48.9)	114 (51.1)	<0.001
	24-72 hours	71 (36.2)	125 (63.8)
	>72 hours	39 (47.0)	44 (53.0)
	Not receiving any treatment	137 (65.2)	73 (34.8)
In your first COVID episode, did you receive daily vitamin C higher than 500 mg after diagnosis?	<24 hours	163 (48.5)	173 (51.5)	0.105
	24-72 hours	78 (45.9)	92 (54.1)
	>72 hours	52 (51.0)	50 (49.0)
	Not receiving any treatment	25 (56.8)	19 (43.2)
In your first COVID episode, did you receive daily vitamin D higher than 800 IU after diagnosis?	<24 hours	124 (44.8)	153 (55.2)	0.017
	24-72 hours	60 (53.1)	53 (46.9)
	>72 hours	70 (46.1)	82 (53.9)
	Not receiving any treatment	36 (54.5)	30 (45.5)
In your first COVID episode, did you receive daily Zinc at least 20 mg after diagnosis?	<24 hours	99 (43.0)	131 (57.0)	<0.001
	24-72 hours	59 (39.6)	90 (60.4)
	>72 hours	37 (56.9)	28 (43.1)
	Not receiving any treatment	71 (50.7)	69 (49.3)
In your first COVID episode, did you receive other antibiotic after diagnosis?	<24 hours	17 (63.0)	10 (37.0)	0.535
	24-72 hours	7 (43.8)	9 (56.3)
	>72 hours	8 (53.3)	7 (46.7)
	Not receiving any treatment	324 (49.5)	330 (50.5)
Received oxygen supplementation	No	330 (51.6)	309 (48.4)	0.034
	Less than 3 days	14 (35.9)	25 (64.1)
	More than 3 days	12 (35.3)	22 (64.7)
received plasma convalescent	No	354 (50.4)	348 (49.6)	0.056
	Yes	2 (20.0)	8 (80.0)
Unit of care	Home Isolation	298 (53.1)	263 (46.9)	0.004
	Home Isolation, referred to hospital	25 (34.2)	48 (65.8)
	Hospitalization	33 (42.3)	45 (57.7)
Received Intensive care	No	355 (50.3)	351 (49.7)	0.124^
	Less than 7 days	0 (0)	4 (100)
	More than 7 days	1 (50.0)	1 (50.0)
Depression in 60 Days	No	281 (48.4)	299 (51.6)	0.083
	Yes	75 (56.8)	57 (43.2)
^Fischer Exact. Other categorical variables tested with Chi-Square
*Tested with Fischer Exact considering 5 levels ofe education from primary school to university degree
All continous data were tested with Mann Whitney

## Sheet: Collinearity
Supplementary Table 2. Multicollinearity analysis
	Variables (Continous)	Spearman rho	p value		Variables (Categorical)	p value
Shortness of Breath	Age	0.251	<0.001	Shortness of Breath	Antipyretic	<0.001
	Body Mass Index	0.11	0.003		Azithromycin	<0.001
	Fever	0.655	<0.001		Antiinflammation	0.023
	Cough	0.605	<0.001		Cough Medication	<0.001
	Myalgia and Fatigue	0.655	<0.001		Vitamin D	0.234
	Headache	0.567	<0.001		Zinc	0.819
	Loss of Smell	0.525	<0.001		Unit of Care	<0.001
	Loss of Taste	0.599	<0.001		Oxygen Supplementation	<0.001
	Days of treatment	0.568	<0.001
	Diarrhea	0.194	<0.001
	Runny Nose	0.272	<0.001
	Insomnia	0.766	<0.001
significant Spearman correlation at the 0.01 level (2-tailed). Categorical variables were tested with Kruskal Wallis

## Sheet: Mediation Analysis
Supplementary Table 3. Mediation Analysis
Summary of Mediation Analysis with Sobel Test
Treatment	p value		Include for Adjustment In Final Model?
	Indirect Effect on Depression	Direct Effect on Depression
Favipiravir (a)	0.023	0.083
Favipiravir (b)	0.669	0.083
Antipyretic	0.033	0.053	Yes
Azitrhomycin	0.011	<0.001	Yes
Cough Medication	0.1	0.028	Yes
Antiinflammation	0.494	0.174
Vitamin D	0.494	0.731
Zinc	0.494	0.973
Vitamin C	0.931	0.913
Other Antibiotics	0.098	0.963
Oxygen Supplementation	0.026	<0.001	Yes
Unit of Care	0.015	0.098	Yes
1. Mediation analysis of Favipiravir, Shortness of Breath, and Depression
a. Basic Assumption : Favipiravir may reduce the shortness of Breath and eventually reduce the post COVID depression
Null Hypothesis : There is no Indirect Effect of Favipiravir on depression, mediated by Shortness of Breath.
Alternative Hypothesis : Indirect Effect of Favipiravir on depression might be mediated by Shortness of Breath.
					Favipiravir : Binary Response					Direct Association between Favipiravir and Post COVID depression :
					Post COVID Depression in 60 days : Binary Response					Chi-square p value = 0.083
					Duration of Shortness of Breath : Continous data
					Sobel test : p value =	Test Statistic		2.27863
						Standard Error		0.0308843
						p value		0.0226889
					Alternative Hypothesis Accepted
b. Basic Assumption : Favipiravir may reduce the duration of diarrhea that affects the tryptophan absorbtion and eventually reduce the post COVID depression
Null Hypothesis : There is no Indirect Effect of Favipiravir on depression, mediated by duration of diarrhea
Alternative Hypothesis : Indirect Effect of Favipiravir on depression might be mediated by duration of diarrhea
					Favipiravir : Binary Response
					Post COVID Depression in 60 days : Binary Response
					Duration of Diarrhea : Continous data
					Sobel test : p value =			Test Statistic		-0.427572
								Standard Error		0.00786535
								p value		0.668963
					Null Hypothesis Accepted
2. Mediation analysis of Antipyretic, Fever, and Depression
Basic Assumption : Antipyretic may reduce duration of fever and eventually reduce the post COVID depression
Null Hypothesis : There is no Indirect Effect of Antipyretic on depression, mediated by duration of fever
Alternative Hypothesis : Indirect Effect of Antipyretic on depression might be mediated by duration of fever
					Antipyretic: Categorical Response					Direct Association between Antipyretic and Post COVID depression :
					Post COVID Depression in 60 days : Binary Response					Chi-square p value = 0.053
					Duration of Fever : Continous data
					Sobel test : p value =	Test Statistic		2.12606
						Standard Error		0.0113623
						p value		0.0334982
					Alternative Hypothesis Accepted
3. Mediation analysis of Azithromycin, Shortness of Breath, and Depression
Basic Assumption : Azithromycin may reduce duration of shortness of breath by treating any possible atypicial pneumonia during COVID, thus eventually reduce the post COVID depression
Null Hypothesis : There is no Indirect Effect of Azithromycin on depression, mediated by duration of shortness of breath
Alternative Hypothesis : Indirect Effect of Azithromycin on depression might be mediated by duration of shortness of breath
					Azithromycin : Categorical Response					Direct Association between Azithromycin and Post COVID depression :
					Post COVID Depression in 60 days : Binary Response					Chi-square p value <0.0001
					Duration of Shortness of Breath : Continous data
					Sobel test : p value =	Test Statistic		-2.54082
						Standard Error		0.0173106
						p value		0.0110593
					Alternative Hypothesis Accepted
4. Mediation analysis of Cough Medication, Duration of Cough, and Depression
Basic Assumption : Cough Medication may reduce duration of cough, eventually reduce the post COVID depression (either due to reduction of disturbing symptoms or reduction of disease severity)
Null Hypothesis : There is no Indirect Effect of cough medication on depression, mediated by duration of cough
Alternative Hypothesis : Indirect Effect of cough medication on depression might be mediated by duration of cough
					Cough medication : Categorical Response					Direct Association between Cough Medication and Post COVID depression :
					Post COVID Depression in 60 days : Binary Response					Chi-square p value =0.028
					Duration of Cough : Continous data
					Sobel test : p value =	Test Statistic		-1.64456
						Standard Error		0.0144148
						p value		0.100061
					Null Hypothesis Accepted
5. Mediation analysis of Antiinflammation, Shortness of Breath, and Depression
Basic Assumption :Antiinflammation may reduce duration of Shorthness of breath due to systemic inflammation, and eventually reduce the post COVID depression
Null Hypothesis : There is no Indirect Effect of antiinflammation on depression, mediated by duration of shortness of breath
Alternative Hypothesis : Indirect Effect of antiinflammation on depression might be mediated by duration of shortness of breath
					Antiinflammation : Categorical Response					Direct Association between Antiinflammation and Post COVID depression :
					Post COVID Depression in 60 days : Binary Response					Chi-square p value =0.174
					Duration of Shortness of Breath : Continous data
					Sobel test : p value =	Test Statistic		-0.683679
						Standard Error		0.00847766
						p value		0.494178
					Null Hypothesis Accepted
6. Mediation analysis of Vitamin D, Shortness of Breath, and Depression
Basic Assumption :Vitamin D is linked to immune response*. The administration of Vitamin D may reduce duration of Shorthness of breath due to systemic inflammation, and eventually reduce the post COVID depression
*the possible assumption including the reduction of cell injury due to ROS and pro-inflammatory cytokines. Prevention of depression also possible from the activation of serotonin synthesize from tryptophan
Null Hypothesis : There is no Indirect Effect of Vitamin D on depression, mediated by duration of shortness of breath
Alternative Hypothesis : Indirect Effect of Vitamin D on depression might be mediated by duration of shortness of breath
					Vitamin D : Categorical Response					Direct Association between Vitamin D and Post COVID depression :
					Post COVID Depression in 60 days : Binary Response					Chi-square p value = 0.731
					Duration of Shortness of Breath : Continous data
					Sobel test : p value =	Test Statistic		-0.68383
						Standard Error		0.00851674
						p value		0.494083
					Null Hypothesis Accepted
7. Mediation analysis of Zinc, Shortness of Breath, and Depression
Basic Assumption : The administration of Zinc may reduce duration of Shorthness of breath due to systemic inflammation (controlling oxidative stress and regulates inflammatory cytokines), and eventually reduce the post COVID depression
Null Hypothesis : There is no Indirect Effect of Zinc on depression, mediated by duration of shortness of breath
Alternative Hypothesis : Indirect Effect of Zinc on depression might be mediated by duration of shortness of breath
					Zinc : Categorical Response					Direct Association between Zinc and Post COVID depression :
					Post COVID Depression in 60 days : Binary Response					Chi-square p value = 0.973
					Duration of Shortness of Breath : Continous data
					Sobel test : p value =	Test Statistic		-0.68383
						Standard Error		0.00851674
						p value		0.494083
					Null Hypothesis Accepted
8. Mediation analysis of Vitamin C, Shortness of Breath, and Depression
Basic Assumption : The administration of Vitamin C may reduce duration of Shorthness of breath due to systemic inflammation, and eventually reduce the post COVID depression
Null Hypothesis : There is no Indirect Effect of Vitamin C on depression, mediated by duration of shortness of breath
Alternative Hypothesis : Indirect Effect of Vitamin C on depression might be mediated by duration of shortness of breath
					Vitamin C : Categorical Response					Direct Association between Vitamin C and Post COVID depression :
					Post COVID Depression in 60 days : Binary Response					Chi-square p value = 0.963
					Duration of Shortness of Breath : Continous data
					Sobel test : p value =	Test Statistic		-0.0869244
						Standard Error		0.00957153
						p value		0.930732
					Null Hypothesis Accepted
9. Mediation analysis of Other Antibiotics Shortness of Breath, and Depression
Basic Assumption : Other antibiotics may reduce duration of shortness of breath by treating any possible atypicial pneumonia during COVID, thus eventually reduce the post COVID depression
Null Hypothesis : There is no Indirect Effect of Other antibiotics on depression, mediated by duration of shortness of breath
Alternative Hypothesis : Indirect Effect of Other antibiotics on depression might be mediated by duration of shortness of breath
					Other Antibiotics: Categorical Response					Direct Association between Other Antibiotics and Post COVID depression :
					Post COVID Depression in 60 days : Binary Response					Chi-square p value = 0.913
					Duration of Shortness of Breath : Continous data
					Sobel test : p value =	Test Statistic		1.65423
						Standard Error		0.0188952
						p value		0.0980804
					Null Hypothesis Accepted
10. Mediation analysis of Oxygen Supplementation, Shortness of Breath, and Depression
Basic Assumption : Duration of Oxygen Supplementation is linked to the duration of shortness of breath. Shorter duration of oxygen supplementation might be associated with lower post COVID depression
Null Hypothesis : There is no Indirect Effect of Duration of Oxygen Supplementation s on depression, mediated by duration of shortness of breath
Alternative Hypothesis : Indirect Effect of Oxygen Supplementation on depression might be mediated by duration of shortness of breath
					Oxygen Supplementation: Categorical Response					Direct Association between Oxygen Supplementation and Post COVID depression :
					Post COVID Depression in 60 days : Binary Response					Chi-square p value <0.001
					Duration of Shortness of Breath : Continous data
					Sobel test : p value =	Test Statistic		2.22269
						Standard Error		0.0402351
						p value		0.0262369
					Alternative Hypothesis Accepted
11. Mediation analysis of Unit of Care, Shortness of Breath, and Depression
Basic Assumption : Supervised treatment and care in hospital may reduce the severity duration of shortness of breath. This might be associated with lower post COVID depression
Null Hypothesis : There is no Indirect Effect of Unit of Care on depression, mediated by duration of shortness of breath
Alternative Hypothesis : Indirect Effect of Unit of Care on depression might be mediated by duration of shortness of breath
					Unit of Care: Categorical Response					Direct Association between Unit of Care and Post COVID depression :
					Post COVID Depression in 60 days : Binary Response					Chi-square p value =0.098
					Duration of Shortness of Breath : Continous data
					Sobel test : p value =	Test Statistic		2.42554
						Standard Error		0.0255679
						p value		0.0152855
					Alternative Hypothesis Accepted

## Sheet: Moderator Analysis
Supplementary Table 4. Moderator Analysis
Summary of Moderator Analysis
Variables	Conditional Effect of Favipiravir on Depression	p value	Include for Adjustment In Final Model?
A person living alone	-0.111	0.012	Yes
Living with other people	-0.748	0.669
Reporting Sleep Disturbance in PHQ	-0.126	0.706
No Sleep Disturbance in PHQ	-0.518	0.085
Working outside	-0.287	0.265
Work from home during pandemic	-0.439	0.148
Female	-0.152	0.555	Yes
Male	-0.622	0.036
Positive history of Allergy or Hypersensitivity	0.082	0.902	Yes
No history of Allergy or Hypersensitivity	-0.432	0.034
Island of domicile :
Jawa	-0.322	0.365
Sumatera	-0.564	0.222
Bali and Lesser Sunda	-0.681	0.316
Kalimantan	-0.24	0.532
Sulawesi	0.045	0.935
Maluku and Papua	-1.992	0.151
Infected >14 days after second dose	-0.141	0.069
Infected <14 days after second dose, partially vaccinated or unvaccinated	-0.383	0.782
Age	0.019	0.122

## Sheet: Final
EFFECT OF FAVIPIRAVIR ON POST-COVID DEPRESSION, adjusted by other factors
Variables in the Equation
Variables	B	SE	df	Sig.	Exp(B)	95.0% CI for Exp(B)
						Lower	Upper
Age	-0.00241436	0.0088895	1	0.785932	0.997589	0.980358	1.01512
Male (Female as reference)	0.114941	0.188176	1	0.541322	1.12181	0.775787	1.62216
Living Alone	0.351951	0.18615	1	0.0586656	1.42184	0.987188	2.04786
Positive History of Allergy/Hypersensitivity	-0.27876	0.329809	1	0.39799	0.756722	0.396463	1.44434
Duration of Shortness of Breath	0.0668234	0.0566145	1	0.237872	1.06911	0.956821	1.19457
Receiving Favipiravir	-0.718361	0.185585	1	0.000108479	0.487551	0.338883	0.701439
Not taking antipyretic (ref)			4	0.241165
No Fever	-0.652992	0.632757	1	0.302082	0.520486	0.150593	1.79893
Taken <24 hours after onset	-0.0626449	0.244723	1	0.797965	0.939277	0.581413	1.51741
Taken between 24 -72 hours	0.0899312	0.298147	1	0.762931	1.0941	0.609921	1.96263
Taken >72 hours	0.636927	0.3849	1	0.097968	1.89066	0.889173	4.02014
Not taking Antiinflammation (ref)			3	0.442349
Taken <24 hours after onset	0.202906	0.223063	1	0.363014	1.22496	0.791133	1.89667
Taken between 24 -72 hours	0.35752	0.29395	1	0.223885	1.42978	0.803634	2.54378
Taken >72 hours	0.394103	0.330761	1	0.233456	1.48305	0.775555	2.83596
Not taking azithromycin (ref)			3	0.0026026
Taken <24 hours after onset	1.03649	0.307073	1	0.000737135	2.8193	1.5444	5.14662
Taken between 24 -72 hours	0.940084	0.309264	1	0.00236776	2.5602	1.39646	4.69374
Taken >72 hours	0.350638	0.387183	1	0.36514	1.41997	0.664828	3.03285
Home Isolation (ref)			2	0.60372
Home + Hospital Isolation	0.0644696	0.282448	1	0.81945	1.06659	0.613167	1.85532
Hospital Isolation only	-0.264518	0.307185	1	0.389181	0.767576	0.420383	1.40151
Not received oxygen supplementation			2	0.00182699
Less than 3 Days	0.628049	0.329346	1	0.0565255	1.87395	0.982695	3.57353
More than 3 Days	1.13305	0.347945	1	0.00112833	3.10511	1.57002	6.14112

## Sheet: Anhedonia
Supplementary Table 5	Little interest or pleasure in doing things?
PHQ Value	0 = Not At all
	1 = Several Days
	2 = More Than Half the Days
	3 = Nearly Everyday
Omnibus Tests of Model Coefficientsa
-2 Log Likelihood	Overall (score)			Change From Previous Step			Change From Previous Block
	Chi-square	df	Sig.	Chi-square	df	Sig.	Chi-square	df	Sig.
1620.61	74.4398	20	3.37718e-08	70.9202	20	1.28782e-07	70.9202	20	1.28782e-07
a. Beginning Block Number 1. Method = Enter
Loss of Interest (No at all Versus Other Values 1-3) Question 1 PHQ										Kaplan Meier Loss of Interest (No at all Versus Other Values 1-3) Question 1 PHQ
	B	SE	Wald	df	Sig.	Exp(B)	95.0% CI for Exp(B)
							Lower	Upper
Age	-0.0124686	0.00930398	1.79596	1	0.180201	0.987609	0.969763	1.00578
Male (Female as reference)	0.239738	0.18764	1.63238	1	0.201374	1.27092	0.879827	1.83585
Living Alone	0.351575	0.185124	3.6067	1	0.0575471	1.4213	0.988802	2.04299
Positive History of Allergy/Hypersensitivity	0.216879	0.293192	0.547182	1	0.459471	1.24219	0.699236	2.20676
Duration of Shortness of Breath	0.0520375	0.0655566	0.630085	1	0.427324	1.05342	0.926398	1.19785
Receiving Favipiravir	-0.180909	0.188796	0.918202	1	0.337947	0.834511	0.576407	1.20819
Not taking antipyretic (ref)			15.0751	4	0.00454803
No Fever	-0.348239	0.560685	0.385759	1	0.534537	0.70593	0.235237	2.11845
Taken <24 hours after onset	-0.240694	0.238162	1.02138	1	0.312192	0.786082	0.492883	1.25369
Taken between 24 -72 hours	-0.0474136	0.300583	0.0248816	1	0.874663	0.953693	0.529117	1.71896
Taken >72 hours	0.97889	0.351528	7.75441	1	0.00535814	2.6615	1.33631	5.30088
Not taking Antiinflammation (ref)			2.98757	3	0.393545
Taken <24 hours after onset	0.0553618	0.22599	0.0600126	1	0.806476	1.05692	0.678704	1.64591
Taken between 24 -72 hours	0.290305	0.302149	0.923139	1	0.336652	1.33684	0.739415	2.41695
Taken >72 hours	0.514872	0.331724	2.40905	1	0.120636	1.67342	0.873459	3.20605
Not taking azithromycin (ref)			27.5997	3	4.40717e-06
Taken <24 hours after onset	1.46159	0.327884	19.8707	1	8.28619e-06	4.31282	2.26812	8.2008
Taken between 24 -72 hours	1.24363	0.330516	14.1579	1	0.000168093	3.46818	1.81454	6.62884
Taken >72 hours	0.157939	0.434416	0.132181	1	0.716181	1.17109	0.499823	2.7439
Home Isolation (ref)			0.397757	2	0.819649
Home + Hospital Isolation	-0.18056	0.310668	0.337791	1	0.561107	0.834803	0.454091	1.53471
Hospital Isolation only	-0.115742	0.298301	0.150547	1	0.698013	0.890705	0.496386	1.59826
Not received oxygen supplementation			12.5267	2	0.00190488
Less than 3 Days	0.755017	0.315059	5.74289	1	0.0165555	2.12765	1.14742	3.94528
More than 3 Days	1.06645	0.360859	8.73384	1	0.00312357	2.90505	1.43215	5.89273
Omnibus Tests of Model Coefficientsa
-2 Log Likelihood	Overall (score)			Change From Previous Step			Change From Previous Block
	Chi-square	df	Sig.	Chi-square	df	Sig.	Chi-square	df	Sig.		Kaplan Meier Loss of Interest (No at all+Several Days Versus Other Values 2-3) Question 1 PHQ
793.225	47.9706	20	0.00042945	47.5449	20	0.000492594	47.5449	20	0.000492594
a. Beginning Block Number 1. Method = Enter
Loss of Interest (No at all+Several Days Versus Other Values 2-3) Question 1 PHQ
	B	SE	Wald	df	Sig.	Exp(B)	95.0% CI for Exp(B)
							Lower	Upper
Age	-0.012222	0.0130899	0.871794	1	0.350459	0.987852	0.962831	1.01352
Male (Female as reference)	0.296883	0.265392	1.2514	1	0.263285	1.34566	0.799894	2.26379
Living Alone	0.812079	0.269193	9.10057	1	0.00255529	2.25259	1.32906	3.81785
Positive History of Allergy/Hypersensitivity	0.206858	0.425068	0.236826	1	0.626508	1.22981	0.534588	2.82915
Duration of Shortness of Breath	-0.0306118	0.123952	0.0609922	1	0.804934	0.969852	0.760672	1.23655
Receiving Favipiravir	-0.610153	0.261159	5.45845	1	0.0194739	0.543268	0.325623	0.906384
Not taking antipyretic (ref)			3.61324	4	0.460871
No Fever	-0.767445	1.08479	0.5005	1	0.479281	0.464198	0.0553769	3.89114
Taken <24 hours after onset	0.255099	0.375401	0.461772	1	0.496797	1.29059	0.618367	2.69358
Taken between 24 -72 hours	0.346806	0.463338	0.560244	1	0.454162	1.41454	0.570456	3.5076
Taken >72 hours	0.907097	0.573009	2.50602	1	0.113412	2.47712	0.805752	7.61541
Not taking Antiinflammation (ref)			2.40058	3	0.493526
Taken <24 hours after onset	0.449854	0.297459	2.28712	1	0.130452	1.56808	0.875329	2.8091
Taken between 24 -72 hours	0.0886328	0.466525	0.0360944	1	0.849321	1.09268	0.437911	2.72646
Taken >72 hours	0.292161	0.54546	0.286892	1	0.592219	1.33932	0.45982	3.90103
Not taking azithromycin (ref)			14.1387	3	0.00272236
Taken <24 hours after onset	1.45298	0.488951	8.83055	1	0.0029623	4.27583	1.63993	11.1485
Taken between 24 -72 hours	1.33685	0.48806	7.5027	1	0.00616064	3.80703	1.46268	9.90886
Taken >72 hours	-0.00264491	0.675586	1.53272e-05	1	0.996876	0.997359	0.265333	3.74896
Home Isolation (ref)			1.39931	2	0.496758
Home + Hospital Isolation	-0.148604	0.438084	0.115066	1	0.734449	0.86191	0.365228	2.03404
Hospital Isolation only	-0.564879	0.477661	1.39853	1	0.23697	0.568429	0.22289	1.44965
Not received oxygen supplementation			6.79565	2	0.033446
Less than 3 Days	0.639082	0.485582	1.73216	1	0.188135	1.89474	0.731512	4.9077
More than 3 Days	1.26249	0.522141	5.84633	1	0.0156096	3.53422	1.27013	9.83424

## Sheet: Depressive Mood
Supplementary Table 6	Feeling down, depressed, or hopeless?
PHQ Value	0 = Not At all
	1 = Several Days
	2 = More Than Half the Days
	3 = Nearly Everyday
Omnibus Tests of Model Coefficientsa
-2 Log Likelihood	Overall (score)			Change From Previous Step			Change From Previous Block
	Chi-square	df	Sig.	Chi-square	df	Sig.	Chi-square	df	Sig.
1609.82	67.9733	20	3.88825e-07	59.5789	20	8.2731e-06	59.5789	20	8.2731e-06
a. Beginning Block Number 1. Method = Enter
Depressive Mood (No at all Versus Other Values 1-3) Question 1 PHQ										Kaplan Meier Depressive Mood (No at all Versus Other Values 1-3) Question 1 PHQ
	B	SE	Wald	df	Sig.	Exp(B)	95.0% CI for Exp(B)
							Lower	Upper
Age	-0.00484391	0.00904577	0.286748	1	0.592312	0.995168	0.97768	1.01297
Male (Female as reference)	0.233511	0.188765	1.53028	1	0.21607	1.26303	0.87244	1.82848
Living Alone	0.22154	0.188114	1.38696	1	0.238919	1.248	0.863159	1.80442
Positive History of Allergy/Hypersensitivity	0.069307	0.300731	0.0531127	1	0.817733	1.07177	0.594452	1.93233
Duration of Shortness of Breath	0.103603	0.0492826	4.41933	1	0.0355339	1.10916	1.00704	1.22164
Receiving Favipiravir	-0.240606	0.190598	1.59359	1	0.206814	0.786152	0.54109	1.1422
Not taking antipyretic (ref)			12.14	4	0.0163401
No Fever	-0.659827	0.629557	1.09848	1	0.294601	0.516941	0.150508	1.7755
Taken <24 hours after onset	-0.226415	0.243521	0.864444	1	0.352498	0.797387	0.494748	1.28515
Taken between 24 -72 hours	0.0776837	0.293648	0.0699852	1	0.791358	1.08078	0.607833	1.92172
Taken >72 hours	0.846138	0.362159	5.45862	1	0.019472	2.33063	1.14605	4.73962
Not taking Antiinflammation (ref)			1.63506	3	0.651466
Taken <24 hours after onset	0.174594	0.223955	0.607763	1	0.435631	1.19076	0.767704	1.84695
Taken between 24 -72 hours	0.26855	0.303404	0.78344	1	0.376091	1.30807	0.721725	2.37076
Taken >72 hours	0.321047	0.346072	0.860606	1	0.353569	1.37857	0.699603	2.71648
Not taking azithromycin (ref)			13.9972	3	0.00290894
Taken <24 hours after onset	0.993314	0.305062	10.6022	1	0.00112954	2.70017	1.48498	4.90976
Taken between 24 -72 hours	0.835283	0.308716	7.32062	1	0.00681677	2.30547	1.25886	4.2222
Taken >72 hours	0.162822	0.384762	0.179079	1	0.672166	1.17683	0.553609	2.50163
Home Isolation (ref)			1.74703	2	0.417482
Home + Hospital Isolation	0.106345	0.275038	0.149503	1	0.699011	1.11221	0.648743	1.90677
Hospital Isolation only	-0.352338	0.321854	1.1984	1	0.273642	0.703043	0.374127	1.32113
Not received oxygen supplementation			15.2969	2	0.000476794
Less than 3 Days	0.785742	0.309852	6.43061	1	0.011217	2.19403	1.19536	4.02707
More than 3 Days	1.21547	0.358436	11.4991	1	0.000696301	3.37187	1.6702	6.80725
Omnibus Tests of Model Coefficientsa
-2 Log Likelihood	Overall (score)			Change From Previous Step			Change From Previous Block
	Chi-square	df	Sig.	Chi-square	df	Sig.	Chi-square	df	Sig.		Kaplan Meier Depressive Mood (No at all+Several Days Versus Other Values 2-3) Question 1 PHQ
496.86	49.2042	20	0.000287611	45.2435	20	0.00102256	45.2435	20	0.00102256
a. Beginning Block Number 1. Method = Enter
Depressive Mood (No at all+Several Days Versus Other Values 2-3) Question 1 PHQ
	B	SE	Wald	df	Sig.	Exp(B)	95.0% CI for Exp(B)
							Lower	Upper
Age	0.0233901	0.0155645	2.25838	1	0.132893	1.02367	0.99291	1.05537
Male (Female as reference)	0.397694	0.334724	1.41165	1	0.234783	1.48839	0.772323	2.86836
Living Alone	-0.0975822	0.342793	0.081036	1	0.775898	0.907028	0.463271	1.77585
Positive History of Allergy/Hypersensitivity	-1.70117	1.0294	2.73102	1	0.0984164	0.18247	0.0242641	1.37221
Duration of Shortness of Breath	-0.0084536	0.10432	0.0065667	1	0.935414	0.991582	0.808223	1.21654
Receiving Favipiravir	-0.973763	0.337229	8.33792	1	0.0038826	0.377659	0.195007	0.731391
Not taking antipyretic (ref)			11.2519	4	0.0238742
No Fever	-0.895633	1.08905	0.676337	1	0.410851	0.408349	0.0483091	3.45171
Taken <24 hours after onset	-0.710798	0.430353	2.72799	1	0.0986034	0.491252	0.211343	1.14188
Taken between 24 -72 hours	0.197549	0.466203	0.179555	1	0.671756	1.21841	0.488609	3.03827
Taken >72 hours	0.911723	0.582481	2.44998	1	0.117527	2.48861	0.794598	7.79409
Not taking Antiinflammation (ref)			2.19114	3	0.533696
Taken <24 hours after onset	0.323058	0.38424	0.706897	1	0.400476	1.38135	0.650484	2.93338
Taken between 24 -72 hours	-0.791612	0.75656	1.09481	1	0.295408	0.453114	0.102854	1.99614
Taken >72 hours	0.0479213	0.590592	0.00658388	1	0.93533	1.04909	0.329685	3.33829
Not taking azithromycin (ref)			5.18693	3	0.15861
Taken <24 hours after onset	1.17449	0.560512	4.39068	1	0.0361359	3.23651	1.07887	9.70925
Taken between 24 -72 hours	1.157	0.567434	4.1575	1	0.0414505	3.18036	1.04587	9.67114
Taken >72 hours	0.681937	0.669506	1.03748	1	0.308408	1.97771	0.532448	7.34592
Home Isolation (ref)			2.86495	2	0.238717
Home + Hospital Isolation	-0.495317	0.574293	0.743875	1	0.388422	0.609378	0.197719	1.87813
Hospital Isolation only	-1.1361	0.67422	2.83944	1	0.0919763	0.321068	0.0856445	1.20363
Not received oxygen supplementation			10.4565	2	0.00536277
Less than 3 Days	0.34857	0.633613	0.302643	1	0.58223	1.41704	0.409307	4.90585
More than 3 Days	2.18359	0.675341	10.4543	1	0.00122362	8.87811	2.36303	33.3558

## Sheet: Sleep Disorder
Supplementary Table 7	Trouble falling or staying asleep, or sleeping too much?
PHQ Value	0 = Not At all
	1 = Several Days
	2 = More Than Half the Days
	3 = Nearly Everyday
Omnibus Tests of Model Coefficientsa
-2 Log Likelihood	Overall (score)			Change From Previous Step			Change From Previous Block
	Chi-square	df	Sig.	Chi-square	df	Sig.	Chi-square	df	Sig.
1855.59	97.8069	20	3.10319e-12	88.9686	20	1.12224e-10	88.9686	20	1.12224e-10
a. Beginning Block Number 1. Method = Enter
Sleep Disorder (No at all Versus Other Values 1-3) Question 1 PHQ										Kaplan Meier Sleep Disorder (No at all Versus Other Values 1-3) Question 1 PHQ
	B	SE	Wald	df	Sig.	Exp(B)	95.0% CI for Exp(B)
							Lower	Upper
Age	-0.00571383	0.00796012	0.515247	1	0.472876	0.994302	0.97891	1.00994
Male (Female as reference)	0.0227897	0.172889	0.0173756	1	0.895129	1.02305	0.729011	1.43569
Living Alone	0.269655	0.17113	2.48293	1	0.115088	1.30951	0.936361	1.83137
Positive History of Allergy/Hypersensitivity	-0.382961	0.303612	1.59101	1	0.207182	0.681839	0.376051	1.23628
Duration of Shortness of Breath	0.0760888	0.0521622	2.1278	1	0.144648	1.07906	0.974192	1.19521
Receiving Favipiravir	0.121993	0.200437	0.370441	1	0.542764	1.12975	0.762727	1.67337
Not taking antipyretic (ref)			5.42651	4	0.246266
No Fever	-0.827516	0.54562	2.30024	1	0.129354	0.437134	0.150031	1.27364
Taken <24 hours after onset	-0.402742	0.207815	3.75578	1	0.0526253	0.668484	0.444835	1.00458
Taken between 24 -72 hours	-0.158444	0.254962	0.386189	1	0.534309	0.853471	0.517803	1.40674
Taken >72 hours	-0.149361	0.461601	0.104699	1	0.746262	0.861258	0.348512	2.12838
Not taking Antiinflammation (ref)			4.1677	3	0.243915
Taken <24 hours after onset	0.388766	0.193343	4.04316	1	0.0443508	1.47516	1.00987	2.15483
Taken between 24 -72 hours	0.151359	0.284865	0.282319	1	0.595185	1.16341	0.665667	2.03335
Taken >72 hours	-0.0110719	0.368044	0.000904987	1	0.976001	0.988989	0.480742	2.03456
Not taking azithromycin (ref)			19.4083	3	0.000225073
Taken <24 hours after onset	1.04458	0.283056	13.6188	1	0.000223932	2.84221	1.63199	4.94987
Taken between 24 -72 hours	1.15516	0.284258	16.5141	1	4.82897e-05	3.17452	1.81851	5.54165
Taken >72 hours	0.504516	0.360342	1.96028	1	0.161483	1.65618	0.817306	3.35608
Home Isolation (ref)			9.36858	2	0.00923929
Home + Hospital Isolation	0.61407	0.224313	7.49422	1	0.00618975	1.84794	1.19056	2.86829
Hospital Isolation only	-0.138586	0.275032	0.253904	1	0.614339	0.870588	0.507814	1.49252
Not received oxygen supplementation			12.0527	2	0.00241427
Less than 3 Days	0.40882	0.341117	1.43634	1	0.230732	1.50504	0.771239	2.93703
More than 3 Days	1.08254	0.317641	11.615	1	0.000654228	2.95218	1.58404	5.50197
Omnibus Tests of Model Coefficientsa
-2 Log Likelihood	Overall (score)			Change From Previous Step			Change From Previous Block
	Chi-square	df	Sig.	Chi-square	df	Sig.	Chi-square	df	Sig.		Kaplan Meier Sleep Disorder (No at all+Several Days Versus Other Values 2-3) Question 1 PHQ
252.011	40.3526	20	0.00450689	30.8111	20	0.0577339	30.8111	20	0.0577339
a. Beginning Block Number 1. Method = Enter
Sleep Disorder (No at all+Several Days Versus Other Values 2-3) Question 1 PHQ
	B	SE	Wald	df	Sig.	Exp(B)	95.0% CI for Exp(B)
							Lower	Upper
Age	0.00367405	0.0204942	0.0321387	1	0.857724	1.00368	0.964164	1.04482
Male (Female as reference)	-0.296544	0.475244	0.389354	1	0.532639	0.743383	0.292876	1.88687
Living Alone	0.0795641	0.479113	0.0275777	1	0.868106	1.08281	0.423382	2.76934
Positive History of Allergy/Hypersensitivity	-0.966499	1.05529	0.8388	1	0.35974	0.380412	0.0480827	3.00968
Duration of Shortness of Breath	0.126744	0.117391	1.16571	1	0.280285	1.13513	0.901823	1.42879
Receiving Favipiravir	-0.506712	0.460891	1.20872	1	0.271585	0.602473	0.244133	1.48679
Not taking antipyretic (ref)			2.46914	4	0.65017
No Fever	-0.232344	1.16126	0.0400316	1	0.841419	0.792673	0.0814003	7.71902
Taken <24 hours after onset	-0.802337	0.534371	2.25439	1	0.133236	0.44828	0.157287	1.27763
Taken between 24 -72 hours	-0.267934	0.644349	0.172907	1	0.677541	0.764959	0.216355	2.70463
Taken >72 hours	-12.7794	565.91	0.000509948	1	0.981984	2.81827e-06	0
Not taking Antiinflammation (ref)			1.32115	3	0.724117
Taken <24 hours after onset	0.540414	0.519374	1.08266	1	0.298103	1.71672	0.620307	4.75106
Taken between 24 -72 hours	0.177703	0.811757	0.0479224	1	0.826719	1.19447	0.243336	5.86333
Taken >72 hours	-0.331722	1.11687	0.0882148	1	0.766459	0.717687	0.0803994	6.40645
Not taking azithromycin (ref)			3.53042	3	0.316838
Taken <24 hours after onset	1.20828	0.760412	2.52484	1	0.112066	3.34771	0.754194	14.8597
Taken between 24 -72 hours	0.745304	0.824686	0.816752	1	0.366132	2.10708	0.418512	10.6085
Taken >72 hours	-0.116038	1.2195	0.00905378	1	0.924195	0.890442	0.0815759	9.71962
Home Isolation (ref)			7.46274	2	0.0239599
Home + Hospital Isolation	0.789915	0.569997	1.9205	1	0.165801	2.20321	0.720897	6.73345
Hospital Isolation only	-2.02616	1.18402	2.92838	1	0.0870346	0.131841	0.0129482	1.34243
Not received oxygen supplementation			8.77248	2	0.0124475
Less than 3 Days	0.836475	0.805498	1.07839	1	0.299057	2.30822	0.476031	11.1923
More than 3 Days	2.21239	0.759766	8.4794	1	0.0035919	9.13757	2.06118	40.5084

## Sheet: Concentration
Supplementary Table 8	Trouble concentrating on things, such as reading the newspaper or watching television?
PHQ Value	0 = Not At all
	1 = Several Days
	2 = More Than Half the Days
	3 = Nearly Everyday
Omnibus Tests of Model Coefficientsa
-2 Log Likelihood	Overall (score)			Change From Previous Step			Change From Previous Block
	Chi-square	df	Sig.	Chi-square	df	Sig.	Chi-square	df	Sig.
1872.27	46.252	20	0.000744234	45.5021	20	0.000942901	45.5021	20	0.000942901
a. Beginning Block Number 1. Method = Enter
Concentration (No at all Versus Other Values 1-3) Question 1 PHQ										Kaplan Meier Concentration (No at all Versus Other Values 1-3) Question 1 PHQ
	B	SE	Wald	df	Sig.	Exp(B)	95.0% CI for Exp(B)
							Lower	Upper
Age	0.00727987	0.00772224	0.888711	1	0.345827	1.00731	0.992175	1.02267
Male (Female as reference)	-0.13742	0.179519	0.585979	1	0.443978	0.871604	0.613073	1.23916
Living Alone	0.171686	0.175875	0.952935	1	0.328973	1.1873	0.841119	1.67597
Positive History of Allergy/Hypersensitivity	0.330303	0.220341	2.24716	1	0.13386	1.39139	0.903429	2.14291
Duration of Shortness of Breath	0.0459802	0.0547504	0.70529	1	0.401012	1.04705	0.940514	1.16566
Receiving Favipiravir	0.166958	0.217587	0.588771	1	0.442895	1.1817	0.771433	1.81017
Not taking antipyretic (ref)			3.17424	4	0.529102
No Fever	-0.134725	0.450601	0.0893953	1	0.764947	0.873956	0.361358	2.11369
Taken <24 hours after onset	0.362649	0.247424	2.14828	1	0.14273	1.43713	0.88489	2.33402
Taken between 24 -72 hours	0.219629	0.298843	0.540123	1	0.462382	1.24561	0.693439	2.23748
Taken >72 hours	0.177634	0.492151	0.130274	1	0.718148	1.19439	0.455225	3.13375
Not taking Antiinflammation (ref)			7.04673	3	0.0704232
Taken <24 hours after onset	0.401247	0.199698	4.03716	1	0.0445086	1.49369	1.00989	2.20924
Taken between 24 -72 hours	0.575827	0.260251	4.89552	1	0.0269265	1.7786	1.06795	2.96214
Taken >72 hours	0.271007	0.362366	0.559326	1	0.454532	1.31128	0.64454	2.66774
Not taking azithromycin (ref)			5.64446	3	0.130249
Taken <24 hours after onset	0.456191	0.249265	3.34944	1	0.0672278	1.57805	0.968159	2.57215
Taken between 24 -72 hours	0.58486	0.250874	5.4349	1	0.0197382	1.79474	1.09763	2.93458
Taken >72 hours	0.380027	0.300164	1.60291	1	0.205491	1.46232	0.811976	2.63356
Home Isolation (ref)			0.921186	2	0.630909
Home + Hospital Isolation	0.247895	0.258374	0.920529	1	0.337336	1.28133	0.772202	2.12612
Hospital Isolation only	0.0489197	0.27758	0.0310592	1	0.860108	1.05014	0.609493	1.80935
Not received oxygen supplementation			3.65408	2	0.160889
Less than 3 Days	0.46115	0.347588	1.76017	1	0.184603	1.5859	0.80243	3.13431
More than 3 Days	0.575439	0.372892	2.3814	1	0.122787	1.77791	0.856059	3.69247
Omnibus Tests of Model Coefficientsa
-2 Log Likelihood	Overall (score)			Change From Previous Step			Change From Previous Block
	Chi-square	df	Sig.	Chi-square	df	Sig.	Chi-square	df	Sig.		Kaplan Meier Concentration No at all+Several Days Versus Other Values 2-3) Question 1 PHQ
329.44	44.9807	20	0.00111015	36.9038	20	0.0120167	36.9038	20	0.0120167
a. Beginning Block Number 1. Method = Enter
Concentration (No at all+Several Days Versus Other Values 2-3) Question 1 PHQ
	B	SE	Wald	df	Sig.	Exp(B)	95.0% CI for Exp(B)
							Lower	Upper
Age	-0.0289665	0.0200416	2.08895	1	0.148368	0.971449	0.934029	1.01037
Male (Female as reference)	-0.0118798	0.415835	0.000816163	1	0.977209	0.98819	0.437402	2.23255
Living Alone	0.350864	0.404863	0.751038	1	0.386148	1.42029	0.64233	3.1405
Positive History of Allergy/Hypersensitivity	-0.113466	0.56157	0.0408249	1	0.839876	0.892734	0.29697	2.68369
Duration of Shortness of Breath	0.180391	0.0789257	5.22387	1	0.0222789	1.19769	1.02603	1.39806
Receiving Favipiravir	-0.995751	0.544601	3.34307	1	0.0674887	0.369446	0.127053	1.07428
Not taking antipyretic (ref)			4.28345	4	0.369002
No Fever	0.93187	1.4362	0.420999	1	0.516439	2.53925	0.152128	42.3841
Taken <24 hours after onset	1.96333	1.03361	3.60802	1	0.0575014	7.12297	0.939397	54.0099
Taken between 24 -72 hours	1.73385	1.08112	2.57203	1	0.108768	5.66243	0.68038	47.1252
Taken >72 hours	-11.0819	482.95	0.000526529	1	0.981693	1.53887e-05	0
Not taking Antiinflammation (ref)			9.66971	3	0.0215928
Taken <24 hours after onset	0.0138645	0.50688	0.000748167	1	0.978178	1.01396	0.375461	2.73828
Taken between 24 -72 hours	1.36582	0.473149	8.33279	1	0.00389359	3.91893	1.55032	9.90633
Taken >72 hours	-0.287331	1.05129	0.0746996	1	0.784613	0.750264	0.0955769	5.88945
Not taking azithromycin (ref)			4.15306	3	0.245403
Taken <24 hours after onset	0.610847	0.534784	1.30469	1	0.253358	1.84199	0.645771	5.25407
Taken between 24 -72 hours	-0.20617	0.63311	0.106046	1	0.744692	0.813695	0.235265	2.81427
Taken >72 hours	0.828499	0.611234	1.83725	1	0.175273	2.28988	0.691081	7.58745
Home Isolation (ref)			0.182455	2	0.91281
Home + Hospital Isolation	0.140963	0.575161	0.060066	1	0.806392	1.15138	0.372942	3.55465
Hospital Isolation only	-0.203878	0.715936	0.0810951	1	0.775819	0.815561	0.200471	3.31789
Not received oxygen supplementation			1.92467	2	0.382001
Less than 3 Days	0.576541	0.824563	0.488892	1	0.484422	1.77987	0.353606	8.95897
More than 3 Days	1.05517	0.825566	1.6336	1	0.201206	2.87248	0.569553	14.487

## Sheet: Fatigue
Supplementary Table 9	Feeling tired or having little energy
PHQ Value	0 = Not At all
	1 = Several Days
	2 = More Than Half the Days
	3 = Nearly Everyday
Omnibus Tests of Model Coefficientsa
-2 Log Likelihood	Overall (score)			Change From Previous Step			Change From Previous Block
	Chi-square	df	Sig.	Chi-square	df	Sig.	Chi-square	df	Sig.
3118.08	54.1073	20	5.57659e-05	53.8719	20	6.04328e-05	53.8719	20	6.04328e-05
a. Beginning Block Number 1. Method = Enter
Fatigue (No at all Versus Other Values 1-3) Question 1 PHQ										Kaplan Meier Fatigue (No at all Versus Other Values 1-3) Question 1 PHQ
	B	SE	Wald	df	Sig.	Exp(B)	95.0% CI for Exp(B)
							Lower	Upper
Age	0.000599819	0.00612686	0.00958438	1	0.922012	1.0006	0.988656	1.01269
Male (Female as reference)	-0.153672	0.140005	1.20476	1	0.272372	0.857554	0.651762	1.12832
Living Alone	0.217736	0.136324	2.55105	1	0.110221	1.24326	0.951749	1.62405
Positive History of Allergy/Hypersensitivity	-0.105032	0.179137	0.343777	1	0.557657	0.900295	0.633729	1.27899
Duration of Shortness of Breath	0.00517221	0.0465513	0.0123449	1	0.911531	1.00519	0.917533	1.10121
Receiving Favipiravir	-0.138071	0.200514	0.474146	1	0.491086	0.871037	0.587975	1.29037
Not taking antipyretic (ref)			3.55012	4	0.470299
No Fever	-0.448116	0.316498	2.00465	1	0.156818	0.638831	0.343544	1.18793
Taken <24 hours after onset	0.0934638	0.177541	0.277135	1	0.598585	1.09797	0.775297	1.55494
Taken between 24 -72 hours	0.110446	0.212804	0.269365	1	0.603758	1.11678	0.735914	1.69475
Taken >72 hours	0.146732	0.345258	0.180618	1	0.670843	1.15804	0.588628	2.27829
Not taking Antiinflammation (ref)			4.27761	3	0.233006
Taken <24 hours after onset	0.139932	0.163087	0.736202	1	0.39088	1.1502	0.835511	1.5834
Taken between 24 -72 hours	0.417023	0.206228	4.08906	1	0.0431616	1.51744	1.01291	2.27328
Taken >72 hours	0.122461	0.277301	0.195028	1	0.658764	1.13028	0.656365	1.94636
Not taking azithromycin (ref)			13.9566	3	0.00296489
Taken <24 hours after onset	0.602951	0.182636	10.8992	1	0.00096207	1.8275	1.27761	2.61408
Taken between 24 -72 hours	0.531324	0.192491	7.61904	1	0.00577552	1.70118	1.16655	2.48084
Taken >72 hours	0.633879	0.213876	8.78395	1	0.00303893	1.88491	1.23948	2.86643
Home Isolation (ref)			4.82012	2	0.08981
Home + Hospital Isolation	0.337102	0.19694	2.92992	1	0.0869518	1.40088	0.952283	2.06081
Hospital Isolation only	-0.248948	0.235625	1.11628	1	0.290721	0.779621	0.491269	1.23722
Not received oxygen supplementation			5.96813	2	0.0505868
Less than 3 Days	0.475704	0.282999	2.82556	1	0.0927746	1.60915	0.924074	2.80211
More than 3 Days	0.633286	0.32997	3.68343	1	0.0549558	1.88379	0.986647	3.59669
Omnibus Tests of Model Coefficientsa
-2 Log Likelihood	Overall (score)			Change From Previous Step			Change From Previous Block
	Chi-square	df	Sig.	Chi-square	df	Sig.	Chi-square	df	Sig.		Kaplan Meier Fatigue (No at all+Several Days Versus Other Values 2-3) Question 1 PHQ
824.217	23.8138	20	0.250619	25.3388	20	0.188777	25.3388	20	0.188777
a. Beginning Block Number 1. Method = Enter
Fatigue (No at all+Several Days Versus Other Values 2-3) Question 1 PHQ
	B	SE	Wald	df	Sig.	Exp(B)	95.0% CI for Exp(B)
							Lower	Upper
Age	0.00142578	0.0118134	0.0145665	1	0.903935	1.00143	0.978506	1.02488
Male (Female as reference)	-0.248789	0.27873	0.796705	1	0.37208	0.779744	0.451541	1.3465
Living Alone	0.106129	0.272675	0.151487	1	0.697118	1.11197	0.651613	1.89755
Positive History of Allergy/Hypersensitivity	-0.059044	0.320605	0.0339166	1	0.853884	0.942665	0.502873	1.76708
Duration of Shortness of Breath	-0.0213615	0.0856765	0.0621639	1	0.803108	0.978865	0.827551	1.15785
Receiving Favipiravir	-0.726382	0.450364	2.60137	1	0.106771	0.483656	0.200072	1.1692
Not taking antipyretic (ref)			6.73377	4	0.150644
No Fever	-1.30649	0.774605	2.8448	1	0.0916702	0.270769	0.0593273	1.23579
Taken <24 hours after onset	0.310235	0.349611	0.787432	1	0.374878	1.36375	0.687297	2.70597
Taken between 24 -72 hours	0.488297	0.397095	1.5121	1	0.218819	1.62954	0.748268	3.54873
Taken >72 hours	0.669183	0.593387	1.27179	1	0.259432	1.95264	0.610282	6.24761
Not taking Antiinflammation (ref)			0.496461	3	0.919668
Taken <24 hours after onset	0.104147	0.311005	0.112139	1	0.737722	1.10976	0.603257	2.04154
Taken between 24 -72 hours	-0.0327387	0.449876	0.00529587	1	0.941987	0.967791	0.400725	2.33731
Taken >72 hours	-0.351281	0.609713	0.33194	1	0.564519	0.703786	0.213036	2.32503
Not taking azithromycin (ref)			4.21484	3	0.23918
Taken <24 hours after onset	-0.0725029	0.335078	0.0468187	1	0.828695	0.930063	0.482273	1.79362
Taken between 24 -72 hours	-0.63064	0.414558	2.31415	1	0.128201	0.532251	0.23618	1.19947
Taken >72 hours	0.305808	0.365442	0.700263	1	0.402695	1.35772	0.663355	2.77892
Home Isolation (ref)			5.13186	2	0.0768479
Home + Hospital Isolation	0.792446	0.359956	4.84664	1	0.0277001	2.20879	1.09084	4.4725
Hospital Isolation only	0.383185	0.415173	0.851841	1	0.356032	1.46695	0.650158	3.30987
Not received oxygen supplementation			1.59888	2	0.44958
Less than 3 Days	-0.958084	1.02994	0.865327	1	0.352252	0.383627	0.0509588	2.88801
More than 3 Days	0.546209	0.672843	0.659008	1	0.41691	1.72669	0.461839	6.45565
